# Supplementary material for: New Method for the Monitoring of Antidepressants in Oral Fluid Using Dried Spot Sampling
Source: Pharmaceuticals (Basel). 2021 Dec 8;14(12):1284. doi: 10.3390/ph14121284 (PMC8709135; doi:10.3390/ph14121284)
Supplement: Supplementary file 1 [file pharmaceuticals-14-01284-s001.zip]

Archive with 1 entries (1 files):
- pharmaceuticals-1424931-supplementary.pdf
